# Supplementary material for: Microglial replacement in a Sandhoff disease mouse model reveals myeloid-derived β-hexosaminidase is necessary for neuronal health
Source: Nat Commun. 2025 Aug 27;16:7994. doi: 10.1038/s41467-025-63237-0 (PMC12391554; doi:10.1038/s41467-025-63237-0)
Supplement: Supplementary file 4 — Source Data [file 41467_2025_63237_MOESM4_ESM.xlsx]

## Sheet: Figure 2b
Final weight (16wk) -initial weight (13wk)
WT control	WT BMT	WT BMT + CSF1Ri	Hexb-/- control	Hexb-/- BMT	Hexb-/- BMT + CSF1Ri
1.2	0.5	0.7	-8.8	1.2	0.5
-0.9	0.2	-0.2	-4.2	-8.1	4
1.8	-0.7	2.4	-8.2	1.9	0.9
-0.7	-0.3	1.3	-10.1	0.4	0.4
0.8	-0.1	1.1	0	0.1	-3.6
1.5	-0.2	0.5	-4.8	-0.5	0.2
-0.2	0.7	0.3	0	-3	0.9
-0.4	0.5	0.3	2.3	1.3	-1
-0.8	0.3	-0.2	-0.7	1.2	0.1
0.2	3.5	-0.1	0.5	2.1	0.5
4.5				-1.6

## Sheet: Figure 2c
Latency time (s)
Age (weeks)	Hexb-/-control													Hexb-/- wbBMT													Hexb-/- wbBMT + CSF1Ri													WT control
11			2.04	2.8	5.26	2.96	3.22	6.24	3	8.02						3.18	7.4	5.74	2.86	3.54	7.8	12.08	4.04	3.38	10.7				4.78	4.64	13.54	7.42	12.38	12.5	10.5	4.06													6.34
12			3.26	1.84	3.82	7.04	2.3	9.86	2.08	16.3						9	12	9.875	3.3	5.1	6.88	21.16	8.9	4.82	17.94				14.26	5.42	19.24	11.96	15.14	18.34	15.4	6.98				5.64	1.86	5.62	3.14	17.56	6.64	6.28	10.8	5.85	5.2
13	1	4.2	2.36	0.76	1.64	4.68	1.62	9.44	3	13.04						12.34	11.26	4.68	5.34	13.8	8.7	17.06	11.96	6.18	15.44				14.46	5.86	12.94	12.76	14.22	15.6	14.72	8.48				4.26	14.32	9.51	3.3833	23.517	6.8	12.533	10.14	7.56	6.98333
14	0.5	2.8	2.12	0.16	1.34	8.22	0.7	3.48	3.98	9.22					4.12	7.24	6.02	6.8	9.14	12.38	10.04	13.68	10.64	4.56	16.28		14.76	7	8.22	4.8	4.78	11.52	6.56	19.82	8.88	11.96				14	16.86	14.3	5.64	19.34	3.12	8.78	1.104	6.7	2.44
15	0.5	2	1.12	0.34	0.28	2.62	0.64	2.54	0.88	3.04					4.5	4.66	4.32	3.92	10.24	4.6	12.58	5.8	12.2	4.1	11.1		13.5	11.12	5.64	4.82	10.28	8.94	12.78	19.62	4.36	13.56				10	14.5	15.74	4.92	20.26	5.56	3.96	19.4	6.08	1.82
16	0.32	1.1833	0.64			1.32	0.78	1.48	0.52	1.8					7.433	3.9	4.8	3.78	4.28	3.2	5.36	6.62	11.22	3.02	7.68		18	6.5166	4.16	3.48	9.54	11.58	12.1	19.56	3.4	9.26				16.22	15.42	12.48	3.62	14.9	7.36	5.18	15.54	12.16	2.3
[truncated: 21 more columns]

## Sheet: Figure 2d
Latency time (s)
WT control	WT BMT	WT BMT + CSF1Ri	Hexb-/- control	Hexb-/- BMT	Hexb-/- BMT + CSF1Ri
16.22	17.42	15.4	0.32	7.433	18
15.42	10.1	9.033	1.1833	3.9	6.5166
12.48	14.04	18.033	0.64	4.8	4.16
3.62	16.166	3.96	1.32	3.78	3.48
14.9	21.9	7.46	0.78	4.28	9.54
7.36	13.84	31.64	1.48	3.2	11.58
5.18	13.4	15.06	0.52	5.36	12.1
15.54	5.64	19.02		6.62	19.56
12.16	3.26	8.52		11.22	3.4
2.3	12.9	14.04			9.26
5.84

## Sheet: Figure 2e
Mouse ID	Final Behavior Score	GFP Total Volume
Hexb 105	18	57800
Hexb 106	4.16	11300
Hexb 107	12.1	55200
Hexb 109	9.26	22000
Hexb 110	6.5166	32600
Hexb 111	9.54	56500
Hexb 112	3.48	3214
Hexb 113	11.58	0
Hexb 114	19.56	53400
Hexb 158	3.4	27400

## Sheet: Figure 2h
% GFP IBA1 Colocalization
WT BMT	WT BMT + CSF1Ri		Hexb-/- BMT	Hexb-/- BMT + CSF1Ri
0	13*		3	68
0	88		2	75
0	71		1	96
2	84		3	15
0	90		0	3*
0	81		1	61
0	85		0	65
0	85		0	73
0	77		0	99.6
0	86		5	75
			0

## Sheet: Figure 3b
IBA1+ Cell Counts
WT control	WT BMT	WT BMT + CSF1Ri	Hexb-/- control	Hexb-/- BMT	Hexb-/- BMT + CSF1Ri
76	40	45*	99	65	60
76	31	73	111	64	158
108	39	97	86	105	141
76	41	119	100	33	66
110	55	109	100	53	66
81	38	115	114	75	154
73	25	185	125	111	214
96	49	117	89	46	175
86	70	124	95	50	231
81	55	142	131	59	186
				50

## Sheet: Figure 3c
IBA1+Filament Area
WT control	WT BMT	WT BMT + CSF1Ri	Hexb-/-control	Hexb-/-BMT	Hexb-/-BMT + CSF1Ri
701	1294	1100*	201	358	879
691	850	242	127	240	414
437	1163	329	167	412	281
320	483	307	215	352	641
374	448	427	285	438	607
492	392	363	164	233	529
331	645	272	235	649	774
279	651	368	190	210	421
206	578	237	100	488	427
258	525	318	288	225	298
				200

## Sheet: Figure 3d
Dendrite branches per cell
WT control	WT BMT	WT BMT + CSF1Ri	Hexb-/-control	Hexb-/-BMT	Hexb-/-BMT + CSF1Ri
5.31	6.75	6.39*	2.43	3.17	5.64
4.81	5.32	2.6	1.95	2.75	3.78
4.01	5.6	3.2	1.86	3.47	2.97
3.27	3.93	3.17	2.7	3.23	4.53
3.7	3.84	3.55	3	3.38	4.51
3.97	3.45	3.39	2.26	2.57	3.98
3.3	4.26	3.19	2.7	4.59	5.26
2.91	4.68	3.45	2.45	2.48	3.51
2.6	4.2	2.64	1.77	4	3.88
2.98	3.93	3.46	3.14	2.62	3.18
				2.56

## Sheet: Figure 3e
Dendrite branches per cell
WT control	WT BMT	WT BMT + CSF1Ri	Hexb-/-control	Hexb-/-BMT	Hexb-/-BMT + CSF1Ri
300	291	246*	324	385	291
247	309	191	344	347	208
232	276	221	358	316	213
239	295	208	294	306	240
262	272	189	341	330	353*
232	280	238	317	316	190
239	295	207	346	291	213
252	273	255	315	301	191
274	277	217	288	349	205
282	298	235	359	376	219
				338

## Sheet: Figure 6c
GM2 Ganglioside Content
Hexb-/-control	Hexb-/- BMT	Hexb-/- BMT + CSF1Ri	WT control
764.14	476.89	24.42	4.05
833.34	598.45	183.76	8.07
791.63	522.94	62.66	6.7
884.55	728.65	670.65	14.37

[truncated: 27 more sheets: Figure 7c, Figure 7g, Figure 7j, Figure 7l, Figure 8b, Figure 8d, Figure 8f, Figure 8g, Figure 8h, Figure 8i, Figure 8j, Figure 9b, Figure 9c, Figure 9e, Figure 9f, Figure 9g, Figure 10b, Figure 10d, Supp Figure 5c, Supp Figure 5d …]
